# Supplementary material for: Analytical Methods for Anatoxin-a Determination: A Review
Source: Toxins (Basel). 2024 Apr 19;16(4):198. doi: 10.3390/toxins16040198 (PMC11053625; doi:10.3390/toxins16040198)
Supplement: Supplementary file 1 [file toxins-16-00198-s001.zip]

Archive with 1 entries (1 files):
- toxins-2886975-supplementary.pdf
